# Supplementary material for: The Impact of Comorbid Sleep-Disordered Breathing on Hospitalization Risk Related to Diabetes and Atherosclerotic Disease: A Retrospective Cohort Analysis
Source: J Clin Med. 2024 Dec 18;13(24):7715. doi: 10.3390/jcm13247715 (PMC11677575; doi:10.3390/jcm13247715)
Supplement: Supplementary file 1 [file jcm-13-07715-s001.zip]

Archive with 1 entries (1 files):
- jcm-3269241-supplementary.pdf
